# Supplementary material for: Mesenchymal stem cell suppresses the efficacy of CAR-T toward killing lymphoma cells by modulating the microenvironment through stanniocalcin-1
Source: eLife. 2023 Feb 13;12:e82934. doi: 10.7554/eLife.82934 (PMC10019890; doi:10.7554/eLife.82934)
Supplement: Figure 1—source data 1. [file elife-82934-fig1-data1.zip]

Archive with 4 entries (4 files):
- Fig 1A STC1(repeat)  with labeling.tif
- Fig1A GAPDH  with labeling.jpg
- Fig1A GAPDH repeat with labeling.tif
- Fig1A STC1 with labeling.tif
