# Supplementary material for: Mesenchymal stem cell suppresses the efficacy of CAR-T toward killing lymphoma cells by modulating the microenvironment through stanniocalcin-1
Source: eLife. 2023 Feb 13;12:e82934. doi: 10.7554/eLife.82934 (PMC10019890; doi:10.7554/eLife.82934)
Supplement: Figure 2—source data 4. [file elife-82934-fig2-data4.zip]

Archive with 6 entries (6 files):
- Fig2F GAPDH repeat.tif
- Fig2F GAPDH.tif
- Fig2F IDO repeat.tif
- Fig2F IDO.tif
- Fig2F PD-L1 repeat.tif
- Fig2F PD-L1.tif
