# Supplementary material for: Mesenchymal stem cell suppresses the efficacy of CAR-T toward killing lymphoma cells by modulating the microenvironment through stanniocalcin-1
Source: eLife. 2023 Feb 13;12:e82934. doi: 10.7554/eLife.82934 (PMC10019890; doi:10.7554/eLife.82934)
Supplement: Figure 3—source data 1. [file elife-82934-fig3-data1.zip]

Archive with 8 entries (8 files):
- Fig3A AIM2 repeat.tif
- Fig3A AIM2.jpg
- Fig3A caspase-1 p20 repeat.tif
- Fig3A caspase-1 p20.tif
- Fig3A GAPDH .tif
- Fig3A GAPDH repeat.tif
- Fig3A IL-1 beta repeat.tif
- Fig3A IL-1 beta.tif
